# Supplementary material for: Electrode–Electrolyte Interactions in an Aqueous Aluminum–Carbon Rechargeable Battery System
Source: Nanomaterials (Basel). 2021 Nov 28;11(12):3235. doi: 10.3390/nano11123235 (PMC8704015; doi:10.3390/nano11123235)
Supplement: Supplementary file 1 [file nanomaterials-11-03235-s001.zip]

Archive with 1 entries (1 files):
- nanomaterials-1472988-supplementary.pdf
